# Supplementary material for: Pharmacokinetic–pharmacodynamic cutoff values for benzylpenicillin in horses to support the establishment of clinical breakpoints for benzylpenicillin antimicrobial susceptibility testing in horses
Source: Front Microbiol. 2023 Oct 25;14:1282949. doi: 10.3389/fmicb.2023.1282949 (PMC10634207; doi:10.3389/fmicb.2023.1282949)
Supplement: Supplementary file 1 [file Table_1.xls]

## Sheet: Sheet1
Horse_ID	Nation	Nation_code	Reset	Time	CobsPROC	CobsBENZA	CobsPENETHAMATE	CobsIV	CobsPENINa	MDV	DoseIV	infusion_duration	Infusion__rate	AaPROC_Fr_JP__US_SW	AaBenz_as_PROC	AaBenz_as_Benza	AaPenetham1	AaPenetham2	AaPenetham3	AaPeniNA
				h	ug/mL	ug/mL	ug/mL	ug/mL	ug/mL		ug/kg	h		ug/kg	ug/kg	ug/kg	ug/kg	ug/kg	ug/kg	ug/kg
1	France	0		0						0				10000
1	France	0		0.25	0.685253					0
1	France	0		0.683333	0.767586					0
1	France	0		0.783333	0.745466					0
1	France	0		1.05	1.01806					0
1	France	0		2.01667	1.12942					0
1	France	0		3	1.09368					0
1	France	0		3.98333	0.931324					0
1	France	0		6	0.92893					0
1	France	0		8	0.877959					0
1	France	0		12	0.854374					0
1	France	0		23.25	0.536776					0
1	France	0		24.0167						0				10000
1	France	0		24.4667	1.22935					0
1	France	0		25	1.15251					0
1	France	0		26.0167	1.44006					0
1	France	0		35.7833	0.816976					0
1	France	0		47.4667	1.51708					0
1	France	0		48.0333						0				10000
1	France	0		48.55	1.55702					0
1	France	0		49.0167	1.04011					0
1	France	0		50.0333	1.51197					0
1	France	0		56.9	1.51472					0
1	France	0		72.95	0.473177					0
1	France	0		96.4333	0.203233					0
1	France	0		121.767	0.06494					0
1	France	0	1	0						0					5963.76	6433.62
1	France	0		0.233333		0.648689				0
1	France	0		0.5		0.447241				0
1	France	0		1.01667		0.4627				0
1	France	0		2.01667		0.363574				0
1	France	0		4.01667		0.353909				0
1	France	0		6		0.307887				0
1	France	0		8		0.24719				0
1	France	0		11.0333		0.453645				0
1	France	0		23.5		0.1967				0
1	France	0		24.5167		0.197685				0
1	France	0		25.0167		0.168917				0
1	France	0		26.0167		0.149445				0
1	France	0		33.3		0.266162				0
1	France	0		47.5		0.0742539				0
1	France	0		48.0333						0					5963.76	6433.62
1	France	0		48.4833		0.435304				0
1	France	0		49.0333		0.44593				0
1	France	0		50.0167		0.567542				0
1	France	0		56.9333		0.277797				0
1	France	0		71.5333		0.278847				0
1	France	0		95.3167		0.127607				0
1	France	0		119.6		0.104127				0
1	France	0	1	0						0							11030.6
1	France	0		0.283333			0.155535			0
1	France	0		0.516667			0.192653			0
1	France	0		1.08333			0.278704			0
1	France	0		2.01667			0.369804			0
1	France	0		4.01667			0.455138			0
1	France	0		6.01667			0.464471			0
1	France	0		8.01667			0.484039			0
1	France	0		11.65			0.514764			0
1	France	0		23.4833			0.35622			0
1	France	0		23.9833						0								5515.31
1	France	0		24.5167			0.428467			0
1	France	0		25			0.411059			0
1	France	0		26			0.505065			0
1	France	0		33.25			0.437081			0
1	France	0		47.6			0.130448			0
1	France	0		47.9833						0									5515.31
1	France	0		48.4833			0.203712			0
1	France	0		48.9833			0.192369			0
1	France	0		49.9833			0.248448			0
1	France	0		56.1333			0.272964			0
1	France	0		72.4833			0.121677			0
1	France	0		80.2667			0.0522959			0
1	France	0		96.1833			0.0112821			0
1	France	0		120.35			0.01			1
1	France	0	1	0						0	12306	0.0833333	147673
1	France	0		0.1				57.1883		0
1	France	0		0.166667				37.8109		0
1	France	0		0.25				29.2402		0
1	France	0		0.333333				22.2284		0
1	France	0		0.616667				8.04872		0
1	France	0		1.08333				2.59079		0
1	France	0		2.08333				0.673035		0
1	France	0		3.08333				0.289726		0
1	France	0		4.15				0.14002		0
1	France	0		6.41667				0.0580962		0
1	France	0		8.41667				0.0277336		0
2	France	0		0						0				10000
2	France	0		0.266667	3.89197					0
2	France	0		0.533333	1.79384					0
2	France	0		0.766667	1.45292					0
2	France	0		1.01667	1.16855					0
2	France	0		2	0.616448					0
2	France	0		3	0.670773					0
2	France	0		4	0.550649					0
2	France	0		5.98333	0.428701					0
2	France	0		7.98333	0.383988					0
2	France	0		11.7333	0.44711					0
2	France	0		23.4	0.254232					0
2	France	0		24.0167						0				10000
2	France	0		24.5167	0.687816					0
2	France	0		25.0167	0.656579					0
2	France	0		26.0167	0.650564					0
2	France	0		36.15	0.721297					0
2	France	0		47.2833	0.440194					0
2	France	0		48.0167						0				10000
2	France	0		48.5167	0.672021					0
2	France	0		49.0333	0.877436					0
2	France	0		50.0167	0.787267					0
2	France	0		59.4833	0.898918					0
2	France	0		72.45	0.497122					0
2	France	0		96.0333	0.357789					0
2	France	0		121.083	0.144113					0
2	France	0	1	0						0					5963.76	6433.62
2	France	0		0.25		0.311038				0
2	France	0		0.516667		0.375223				0
2	France	0		1		0.394661				0
2	France	0		2		0.35031				0
2	France	0		3.98333		0.339294				0
2	France	0		6		0.290826				0
2	France	0		8		0.288629				0
2	France	0		10.8667		0.270656				0
2	France	0		23.4833		0.154867				0
2	France	0		24.5		0.128165				0
2	France	0		25		0.107136				0
2	France	0		26		0.112945				0
2	France	0		32.6333		0.131016				0
2	France	0		47.5		0.0692548				0
2	France	0		48.0167						0					5963.76	6433.62
2	France	0		48.4833		0.408751				0
2	France	0		49.0167		0.611193				0
2	France	0		50.0167		0.638501				0
2	France	0		57.0833		0.422066				0
2	France	0		71.5167		0.214301				0
2	France	0		95.15		0.114467				0
2	France	0		119.433		0.0867127				0
2	France	0	1	0						0							11913.1
2	France	0		0.25			0.133564			0
2	France	0		0.5			0.14855			0
2	France	0		1			0.201607			0
2	France	0		2			0.234883			0
2	France	0		4.01667			0.306676			0
2	France	0		6			0.319328			0
2	France	0		8			0.297064			0
2	France	0		11.5			0.298795			0
2	France	0		23.4667			0.218418			0
2	France	0		23.9833						0								5956.54
2	France	0		24.5			0.407993			0
2	France	0		24.9833			0.404612			0
2	France	0		25.9833			0.354141			0
2	France	0		32.2			0.44454			0
2	France	0		47.45			0.238449			0
2	France	0		47.9667						0									5956.54
2	France	0		48.4667			0.257623			0
2	France	0		48.9667			0.283998			0
2	France	0		49.9667			0.33574			0
2	France	0		56.4833			0.34067			0
2	France	0		72.3167			0.130479			0
2	France	0		79.9833			0.0772902			0
2	France	0		96.05			0.0117838			0
2	France	0		120.217			0.01			1
2	France	0	1	0						0	12093.5	0.0333333	362805
2	France	0		0.05				87.5429		0
2	France	0		0.116667				79.2316		0
2	France	0		0.2				19.2112		0
2	France	0		0.283333				23.6877		0
2	France	0		0.533333				11.7253		0
2	France	0		1.03333				3.35511		0
2	France	0		2.03333				0.745557		0
2	France	0		3.03333				0.278678		0
2	France	0		4.03333				0.141227		0
2	France	0		6.08333				0.0431875		0
2	France	0		7.65				0.0188892		0
3	France	0		0						0				10000
3	France	0		0.266667	0.367289					0
3	France	0		0.516667	0.377736					0
3	France	0		1.01667	0.466043					0
3	France	0		2.01667	0.497113					0
3	France	0		4.01667	0.376413					0
3	France	0		6.01667	0.360751					0
3	France	0		8	0.366895					0
3	France	0		11.4	0.525884					0
3	France	0		23.5167	0.32726					0
3	France	0		24.0167						0				10000
3	France	0		24.5167	0.854955					0
3	France	0		25.0167	0.634414					0
3	France	0		26.0167	0.692825					0
3	France	0		32.8	0.798189					0
3	France	0		47.5	0.489355					0
3	France	0		48.0167						0				10000
3	France	0		48.5	0.674233					0
3	France	0		49.0167	0.726268					0
3	France	0		50.0333	0.889434					0
3	France	0		56.75	0.971061					0
3	France	0		72.2167	0.578858					0
3	France	0		95.95	0.268013					0
3	France	0		120.133	0.0573305					0
3	France	0	1	0						0					5963.76	6433.62
3	France	0		0.25		0.597875				0
3	France	0		0.533333		0.802258				0
3	France	0		0.75		0.80219				0
3	France	0		1		0.948151				0
3	France	0		2		0.997342				0
3	France	0		2.98333		0.757767				0
3	France	0		4		0.742259				0
3	France	0		5.98333		0.979949				0
3	France	0		8		0.729149				0
3	France	0		11.9667		0.889755				0
3	France	0		23.5		0.395324				0
3	France	0		24.5		0.364611				0
3	France	0		25.0167		0.35061				0
3	France	0		26.0167		0.280063				0
3	France	0		35.9333		0.168505				0
3	France	0		47.5		0.118982				0
3	France	0		48.0167						0					5963.76	6433.62
3	France	0		48.5167		1.17629				0
3	France	0		49		1.1353				0
3	France	0		50.0167		1.20741				0
3	France	0		60.4833		0.833181				0
3	France	0		72.7667		0.384277				0
3	France	0		96.3167		0.248216				0
3	France	0		121.433		0.203535				0
3	France	0	1	0						0							14081.6
3	France	0		0.25			0.184669			0
3	France	0		0.5			0.248528			0
3	France	0		1			0.380859			0
3	France	0		2			0.382273			0
3	France	0		4.03333			0.44386			0
3	France	0		6			0.489495			0
3	France	0		8			0.517528			0
3	France	0		10.7333			0.394857			0
3	France	0		23.5			0.226121			0
3	France	0		24						0								7040.82
3	France	0		24.5			0.267378			0
3	France	0		25			0.296028			0
3	France	0		25.9833			0.458388			0
3	France	0		33.15			0.595232			0
3	France	0		47.5			0.19653			0
3	France	0		47.9833						0									7040.82
3	France	0		48.4833			0.228924			0
3	France	0		48.9833			0.290485			0
3	France	0		49.9833			0.450044			0
3	France	0		56.5333			0.436862			0
3	France	0		71.4833			0.170429			0
3	France	0		80.2833			0.0666253			0
3	France	0		95			0.01			1
3	France	0		119.283			0.01			1
3	France	0	1	0						0	12624.7	0.0333333	378740
3	France	0		0.0666667				86.87		0
3	France	0		0.116667				52.9532		0
3	France	0		0.2				33.4548		0
3	France	0		0.283333				23.5466		0
3	France	0		0.533333				11.8825		0
3	France	0		1.03333				2.73231		0
3	France	0		2.03333				0.803306		0
3	France	0		3.03333				0.296252		0
3	France	0		4.05				0.135952		0
3	France	0		6.06667				0.0485343		0
3	France	0		8.06667				0.0268225		0
3	France	0		23.4833						0
4	France	0		0						0				10000
4	France	0		0.25	0.367365					0
4	France	0		0.5	0.446801					0
4	France	0		1	0.445991					0
4	France	0		2	0.37293					0
4	France	0		4	0.399415					0
4	France	0		6.01667	0.40254					0
4	France	0		8.05	0.524588					0
4	France	0		11.3	0.576354					0
4	France	0		23.5333	0.286955					0
4	France	0		24						0				10000
4	France	0		24.5	0.616514					0
4	France	0		25	0.612486					0
4	France	0		26.0333	0.640128					0
4	France	0		31.7	0.696764					0
4	France	0		47.5	0.499195					0
4	France	0		48						0				10000
4	France	0		48.5	0.772479					0
4	France	0		49.0167	0.759091					0
4	France	0		50	0.767686					0
4	France	0		56.1667	0.979408					0
4	France	0		72.0667	0.396109					0
4	France	0		95.8167	0.135865					0
4	France	0		120	0.0319075					0
4	France	0	1	0						0					5963.76	6433.62
4	France	0		0.266667		0.545152				0
4	France	0		0.433333		0.548156				0
4	France	0		0.766667		0.370161				0
4	France	0		1		0.64493				0
4	France	0		1.98333		0.591356				0
4	France	0		3.01667		0.468157				0
4	France	0		4		0.564673				0
4	France	0		6.01667		0.672329				0
4	France	0		8		0.448576				0
4	France	0		11.6		0.362298				0
4	France	0		23.2		0.130802				0
4	France	0		24.5333		0.133104				0
4	France	0		25.0167		0.127881				0
4	France	0		26.0167		0.111601				0
4	France	0		35.7167		0.0666194				0
4	France	0		47.2167		0.0399787				0
4	France	0		48.0167						0					5963.76	6433.62
4	France	0		48.5		0.504097				0
4	France	0		49.0167		0.631304				0
4	France	0		50.0167		0.497253				0
4	France	0		59.2		0.356526				0
4	France	0		72.3167		0.146978				0
4	France	0		95.9		0.146738				0
4	France	0		121.017		0.0801456				0
4	France	0	1	0						0							10450.1
4	France	0		0.25			0.0532251			0
4	France	0		0.5			0.0926069			0
4	France	0		1			0.131718			0
4	France	0		1.98333			0.215334			0
4	France	0		4			0.279684			0
4	France	0		6			0.281613			0
4	France	0		8			0.262586			0
4	France	0		10.6333			0.240373			0
4	France	0		23.5			0.20134			0
4	France	0		24						0								5225.03
4	France	0		24.5			0.222036			0
4	France	0		25			0.298336			0
4	France	0		25.9833			0.36427			0
4	France	0		32.25			0.355965			0
4	France	0		47.5167			0.171192			0
4	France	0		48						0									5225.03
4	France	0		48.5			0.193359			0
4	France	0		49			0.227062			0
4	France	0		50			0.313077			0
4	France	0		56.6833			0.356716			0
4	France	0		71.5			0.0962144			0
4	France	0		80.2333			0.0305187			0
4	France	0		94.85			0.0129264			0
4	France	0		119.133			0.01			1
4	France	0	1	0						0	12171.9	0.0333333	365157
4	France	0		0.05				85.1073		0
4	France	0		0.116667				55.7051		0
4	France	0		0.2				33.7165		0
4	France	0		0.283333				24.4066		0
4	France	0		0.533333				11.3622		0
4	France	0		1.03333				3.37254		0
4	France	0		2.03333				0.686017		0
4	France	0		3.1				0.2652		0
4	France	0		4.06667				0.126536		0
4	France	0		6.03333				0.0413358		0
4	France	0		7.33333				0.0249552		0
4	France	0		23.4667						0
5	France	0		0						0				10000
5	France	0		0.266667	0.42407					0
5	France	0		0.5	0.552669					0
5	France	0		1	0.737587					0
5	France	0		2	0.625452					0
5	France	0		4.01667	0.490898					0
5	France	0		6	0.383829					0
5	France	0		8.01667	0.383592					0
5	France	0		10.45	0.344443					0
5	France	0		23.5167	0.310727					0
5	France	0		24						0				10000
5	France	0		24.5	0.856633					0
5	France	0		25	0.622677					0
5	France	0		26	0.66832					0
5	France	0		32.65	0.410488					0
5	France	0		47.5167	0.302717					0
5	France	0		48						0				10000
5	France	0		48.5	0.57511					0
5	France	0		49	0.604895					0
5	France	0		50	0.690928					0
5	France	0		56.1667	0.757202					0
5	France	0		71.5	0.354975					0
5	France	0		94.7333	0.175523					0
5	France	0		119.033	0.0535521					0
5	France	0	1	0						0					5816.51	6274.77
5	France	0		0.283333		0.629645				0
5	France	0		0.516667		0.692481				0
5	France	0		1		0.639264				0
5	France	0		1.98333		0.487928				0
5	France	0		4		0.343764				0
5	France	0		6		0.249748				0
5	France	0		8		0.31736				0
5	France	0		11.1333		0.310161				0
5	France	0		23.5167		0.148497				0
5	France	0		24.4833		0.120775				0
5	France	0		25		0.0966642				0
5	France	0		26		0.119008				0
5	France	0		31.9333		0.109841				0
5	France	0		47.5		0.0537045				0
5	France	0		48						0					5963.76	6433.62
5	France	0		48.5		1.0916				0
5	France	0		49		1.10405				0
5	France	0		50.0333		1.12458				0
5	France	0		56.3333		0.594369				0
5	France	0		71.9167		0.205841				0
5	France	0		95.65		0.0768779				0
5	France	0		119.917		0.0967804				0
5	France	0	1	0						0							11071.6
5	France	0		0.266667			0.212465			0
5	France	0		0.4			0.232464			0
5	France	0		0.8			0.402506			0
5	France	0		1.03333			0.53395			0
5	France	0		2.01667			0.617392			0
5	France	0		3			0.751786			0
5	France	0		4.01667			0.845304			0
5	France	0		6			0.531322			0
5	France	0		8			0.502452			0
5	France	0		11.95			0.429277			0
5	France	0		23.5167			0.12972			0
5	France	0		24.0167						0								5535.82
5	France	0		24.5333			0.286303			0
5	France	0		25.0333			0.387613			0
5	France	0		26.0167			0.347967			0
5	France	0		35.5667			0.292541			0
5	France	0		47.8833			0.100881			0
5	France	0		48.0167						0									5535.82
5	France	0		48.5167			0.159888			0
5	France	0		49.0167			0.17499			0
5	France	0		50.0333			0.291883			0
5	France	0		56.6			0.509888			0
5	France	0		72.6333			0.137649			0
5	France	0		96.1833			0.01			1
5	France	0		121.317			0.01			1
5	France	0	1	0						0	12302.1	0.0416667	295251
5	France	0		0.05				74.2739		0
5	France	0		0.116667				44.3537		0
5	France	0		0.2				22.9653		0
5	France	0		0.3				20.3731		0
5	France	0		0.533333				7.52174		0
5	France	0		1.03333				2.00121		0
5	France	0		2.03333				0.40786		0
5	France	0		3.1				0.150314		0
5	France	0		4.03333				0.0856217		0
5	France	0		5.8				0.0308224		0
5	France	0		7.66667				0.0144869		0
5	France	0		23.0333						0
6	France	0		0						0				8742.14
6	France	0		0.25	0.434143					0
6	France	0		0.483333	0.393887					0
6	France	0		1	0.37811					0
6	France	0		2	0.316128					0
6	France	0		4	0.252294					0
6	France	0		6	0.2402					0
6	France	0		8	0.253496					0
6	France	0		10.35	0.258523					0
6	France	0		23.5	0.216684					0
6	France	0		24.0167						0				9685.53
6	France	0		24.5	0.423488					0
6	France	0		25.0167	0.475341					0
6	France	0		26.0167	0.537771					0
6	France	0		31.9833	0.515786					0
6	France	0		47.5167	0.476668					0
6	France	0		47.9833						0				10000
6	France	0		48.4833	0.889637					0
6	France	0		49	0.933243					0
6	France	0		49.9833	0.791568					0
6	France	0		56.35	1.19659					0
6	France	0		71.4833	0.431761					0
6	France	0		95.3667	0.176828					0
6	France	0		118.817	0.0680714					0
6	France	0	1	0						0					5963.76	6433.62
6	France	0		0.233333		0.693272				0
6	France	0		0.516667		0.5265				0
6	France	0		1		0.567312				0
6	France	0		2		0.589467				0
6	France	0		4		0.593878				0
6	France	0		6		0.492754				0
6	France	0		8		0.419818				0
6	France	0		11.0167		0.567743				0
6	France	0		23.5167		0.158918				0
6	France	0		24.4833		0.1234				0
6	France	0		24.9833		0.125515				0
6	France	0		25.9833		0.142572				0
6	France	0		31.65		0.139782				0
6	France	0		47.5		0.0362669				0
6	France	0		48						0					5933.33	6400.8
6	France	0		48.5		0.701305				0
6	France	0		49		0.707357				0
6	France	0		50		0.612622				0
6	France	0		55.7667		0.578682				0
6	France	0		71.7667		0.266758				0
6	France	0		95.5		0.17308				0
6	France	0		119.7		0.124125				0
6	France	0	1	0						0							11656.6
6	France	0		0.233333			0.752793			0
6	France	0		0.5			1.10937			0
6	France	0		0.75			1.27911			0
6	France	0		1			0.869426			0
6	France	0		2			0.980523			0
6	France	0		2.98333			0.741693			0
6	France	0		3.98333			0.668098			0
6	France	0		6			0.721665			0
6	France	0		8			0.487287			0
6	France	0		11.4833			0.366168			0
6	France	0		23.35			0.229739			0
6	France	0		24						0								5828.31
6	France	0		24.5			0.305111			0
6	France	0		25			0.348534			0
6	France	0		26.05			0.421376			0
6	France	0		35.6833			0.248468			0
6	France	0		47.0667			0.139311			0
6	France	0		48.0167						0									5828.31
6	France	0		48.5			0.229763			0
6	France	0		49			0.241098			0
6	France	0		50.0333			0.432357			0
6	France	0		59.2333			0.292735			0
6	France	0		72.15			0.209966			0
6	France	0		95.7167			0.0126191			0
6	France	0		120.883			0.01			1
6	France	0	1	0						0	12170.7	0.0333333	365120
6	France	0		0.05				85.8589		0
6	France	0		0.116667				38.9324		0
6	France	0		0.2				31.936		0
6	France	0		0.283333				26.5638		0
6	France	0		0.533333				8.24259		0
6	France	0		1.03333				2.69668		0
6	France	0		2.03333				0.565243		0
6	France	0		3.03333				0.212174		0
6	France	0		4.08333				0.0827736		0
6	France	0		6.03333				0.0280073		0
6	France	0		7.03333				0.0203522		0
7	Japan	3		0						0				5617.9
7	Japan	3		0.08	0.0413					0
7	Japan	3		0.16	0.0665					0
7	Japan	3		0.32	0.146					0
7	Japan	3		0.5	0.185					0
7	Japan	3		0.75	0.237					0
7	Japan	3		1	0.235					0
7	Japan	3		2	0.306					0
7	Japan	3		3	0.272					0
7	Japan	3		5	0.385					0
7	Japan	3		7	0.351					0
7	Japan	3		9	0.316					0
7	Japan	3		24	0.241					0
8	Japan	3		0						0				5617.9
8	Japan	3		0.08	0.188					0
8	Japan	3		0.16	0.322					0
8	Japan	3		0.32	0.515					0
8	Japan	3		0.5	0.621					0
8	Japan	3		0.75	0.59					0
8	Japan	3		1	0.626					0
8	Japan	3		2	0.613					0
8	Japan	3		3	0.78					0
8	Japan	3		5	0.619					0
8	Japan	3		7	0.585					0
8	Japan	3		9	0.558					0
8	Japan	3		12	0.429					0
8	Japan	3		24	0.197					0
9	Japan	3		0						0				5617.9
9	Japan	3		0.08	0.0611					0
9	Japan	3		0.16	0.0729					0
9	Japan	3		0.32	0.175					0
9	Japan	3		0.5	0.264					0
9	Japan	3		0.75	0.334					0
9	Japan	3		1	0.345					0
9	Japan	3		2	0.393					0
9	Japan	3		3	0.409					0
9	Japan	3		5	0.443					0
9	Japan	3		7	0.44					0
9	Japan	3		9	0.467					0
9	Japan	3		12	0.433					0
9	Japan	3		24	0.235					0
10	Japan	3		0						0				5617.9
10	Japan	3		0.08	0.0859					0
10	Japan	3		0.16	0.172					0
10	Japan	3		0.32	0.332					0
10	Japan	3		0.5	0.382					0
10	Japan	3		0.75	0.542					0
10	Japan	3		1	0.582					0
10	Japan	3		2	0.486					0
10	Japan	3		3	0.415					0
10	Japan	3		5	0.43					0
10	Japan	3		7	0.478					0
10	Japan	3		9	0.384					0
10	Japan	3		12	0.434					0
10	Japan	3		24	0.23					0
11	Japan	3		0						0				5617.9
11	Japan	3		0.08	0.321					0
11	Japan	3		0.16	0.555					0
11	Japan	3		0.32	0.77					0
11	Japan	3		0.5	0.962					0
11	Japan	3		0.75	1.03					0
11	Japan	3		1	1.13					0
11	Japan	3		2	0.993					0
11	Japan	3		3	0.742					0
11	Japan	3		5	0.834					0
11	Japan	3		7	0.669					0
11	Japan	3		9	0.617					0
11	Japan	3		12	0.561					0
11	Japan	3		24	0.265					0
12	Japan	3		0						0				5617.9
12	Japan	3		0.08	0.0755					0
12	Japan	3		0.16	0.174					0
12	Japan	3		0.32	0.286					0
12	Japan	3		0.5	0.316					0
12	Japan	3		0.75	0.393					0
12	Japan	3		1	0.436					0
12	Japan	3		2	0.475					0
12	Japan	3		3	0.489					0
12	Japan	3		5	0.513					0
12	Japan	3		7	0.501					0
12	Japan	3		9	0.392					0
12	Japan	3		12	0.38					0
12	Japan	3		24	0.157					0
20	Sweden	1		0						0	23306.7	0.0666667	349600
20	Sweden	1		0.0833333				38.026		0
20	Sweden	1		0.166667				29.6533		0
20	Sweden	1		0.25				22.4115		0
20	Sweden	1		0.283333				22.8364		0
20	Sweden	1		0.5				12.2768		0
20	Sweden	1		1.33333				5.0079		0
20	Sweden	1		1.8				2.14341		0
20	Sweden	1		3.15				1.28298		0
20	Sweden	1		4.2				0.58605		0
20	Sweden	1		5.03333				0.48712		0
20	Sweden	1		5.7				0.23554		0
20	Sweden	1		6.31667				0.19272		0
21	Sweden	1		0						0	25117.5	0.1	251175
21	Sweden	1		0.0666667				100.235		0
21	Sweden	1		0.183333				72.602		0
21	Sweden	1		0.25				48.704		0
21	Sweden	1		0.333333				45.701		0
21	Sweden	1		0.583333				31.3216		0
21	Sweden	1		0.75				29.1007		0
21	Sweden	1		1.08333				18.7496		0
21	Sweden	1		2				8.06277		0
21	Sweden	1		3.16667				3.05366		0
21	Sweden	1		4.16667				2.0164		0
21	Sweden	1		5.08333				1.33228		0
21	Sweden	1		6.08333				0.83235		0
21	Sweden	1		6.36667				0.73111		0
22	Sweden	1		0						0	18634.1	0.0166667	1.11804e+06
22	Sweden	1		0.0833333				95.055		0
22	Sweden	1		0.166667				135.377		0
22	Sweden	1		0.25				116.996		0
22	Sweden	1		0.55				45.299		0
22	Sweden	1		1				16.0852		0
22	Sweden	1		2.08333				6.87684		0
22	Sweden	1		3				3.03301		0
22	Sweden	1		4				1.89103		0
22	Sweden	1		5				1.02213		0
22	Sweden	1		6				0.74568		0
23	Sweden	1		0						0	16447.9	0.15	109653
23	Sweden	1		0.1				195.187		0
23	Sweden	1		0.183333				137.748		0
23	Sweden	1		0.266667				83.184		0
23	Sweden	1		0.516667				59.376		0
23	Sweden	1		1				25.0667		0
23	Sweden	1		2.03333				9.13775		0
23	Sweden	1		3				4.60586		0
23	Sweden	1		4				1.81015		0
23	Sweden	1		5				1.28274		0
24	Sweden	11		0						0				11798
24	Sweden	11		12	1.03045					0
24	Sweden	11		23.99	0.46506					0
24	Sweden	11		24						0				11798
24	Sweden	11		36	1.00191					0
24	Sweden	11		47.99	0.57072					0
24	Sweden	11		48						0				11798
24	Sweden	11		60	1.10426					0
24	Sweden	11		71.99	0.511					0
24	Sweden	11		72						0				11798
24	Sweden	11		72.25	0.72196					0
24	Sweden	11		72.5	0.84019					0
24	Sweden	11		73	0.86438					0
24	Sweden	11		74	1.33668					0
24	Sweden	11		75	1.69249					0
24	Sweden	11		77	1.56879					0
24	Sweden	11		80	1.30571					0
24	Sweden	11		84	1.04085					0
24	Sweden	11		96	0.57658					0
24	Sweden	11		108	0.40124					0
24	Sweden	11		120	0.28231					0
24	Sweden	11	1	0						0										14074.1
24	Sweden	11		0.25					13.7129	0
24	Sweden	11		0.5					13.6519	0
24	Sweden	11		1					12.0051	0
24	Sweden	11		2					5.18059	0
24	Sweden	11		3					3.99353	0
24	Sweden	11		5					1.7924	0
24	Sweden	11		8					0.760072	0
24	Sweden	11		11.99					0.243535	0
24	Sweden	11		12						1										14074.1
24	Sweden	11		23.99					0.929808	0
24	Sweden	11		24						1										14074.1
24	Sweden	11		35.99					0.138927	0
24	Sweden	11		36						1										14074.1
24	Sweden	11		47.99					0.526403	0
24	Sweden	11		48						1										14074.1
24	Sweden	11		59.99					0.508071	0
24	Sweden	11		60						1										14074.1
24	Sweden	11		71.99					0.136835	0
24	Sweden	11		72						1										14074.1
24	Sweden	11		72.25					20.1402	0
24	Sweden	11		72.5					16.682	0
24	Sweden	11		73					10.6912	0
24	Sweden	11		74					4.61049	0
24	Sweden	11		75					2.81352	0
24	Sweden	11		77					1.38614	0
24	Sweden	11		80					0.552704	0
24	Sweden	11		84					0.180831	0
24	Sweden	11		96					0.0130782	1
25	Sweden	11		0						0				11798
25	Sweden	11		12	1.30539					0
25	Sweden	11		23.99	0.41328					0
25	Sweden	11		24						1				11798
25	Sweden	11		36	0.9432					0
25	Sweden	11		47.99	0.44596					0
25	Sweden	11		48						1				11798
25	Sweden	11		60	0.85305					0
25	Sweden	11		71.99	0.49802					0
25	Sweden	11		72						1				11798
25	Sweden	11		72.25	0.91291					0
25	Sweden	11		72.5	1.13383					0
25	Sweden	11		73	1.28391					0
25	Sweden	11		74	2.08405					0
25	Sweden	11		75	2.74853					0
25	Sweden	11		77	2.55637					0
25	Sweden	11		80	1.65448					0
25	Sweden	11		84	1.11175					0
25	Sweden	11		96	0.4322					0
25	Sweden	11		108	0.25419					0
25	Sweden	11		120	0.146					0
25	Sweden	11	1	0						0										14074.1
25	Sweden	11		0.25					9.43449	0
25	Sweden	11		0.5					10.0666	0
25	Sweden	11		1					8.95575	0
25	Sweden	11		2					5.30337	0
25	Sweden	11		3					3.70471	0
25	Sweden	11		5					1.97219	0
25	Sweden	11		8					0.538089	0
25	Sweden	11		11.99					0.0891152	1
25	Sweden	11		12						1										14074.1
25	Sweden	11		23.99					0.429852	0
25	Sweden	11		24						1										14074.1
25	Sweden	11		35.99					0.43489	0
25	Sweden	11		36						1										14074.1
25	Sweden	11		47.99					0.637298	0
25	Sweden	11		48						1										14074.1
25	Sweden	11		59.99					0.535861	0
25	Sweden	11		60						1										14074.1
25	Sweden	11		71.99					0.347257	0
25	Sweden	11		72						1										14074.1
25	Sweden	11		72.25					9.93891	0
25	Sweden	11		72.5					10.5474	0
25	Sweden	11		73					9.90709	0
25	Sweden	11		74					5.88096	0
25	Sweden	11		75					3.92204	0
25	Sweden	11		77					1.79477	0
25	Sweden	11		80					0.746044	0
25	Sweden	11		84					0.220189	0
25	Sweden	11		96					0.0267332	1
26	Sweden	11		0						0				11798
26	Sweden	11		12	1.28111					0
26	Sweden	11		23.99	0.33017					0
26	Sweden	11		24						0				11798
26	Sweden	11		36	0.5646					0
26	Sweden	11		47.99	0.27377					0
26	Sweden	11		48						0				11798
26	Sweden	11		60	1.51527					0
26	Sweden	11		71.99	0.44244					0
26	Sweden	11		72						0				11798
26	Sweden	11		72.25	0.81923					0
26	Sweden	11		72.5	0.91275					0
26	Sweden	11		73	1.2359					0
26	Sweden	11		74	2.08393					0
26	Sweden	11		75	2.6268					0
26	Sweden	11		77	2.60974					0
26	Sweden	11		80	2.11709					0
26	Sweden	11		84	1.12913					0
26	Sweden	11		96	0.39921					0
26	Sweden	11		108	0.28664					0
26	Sweden	11		120	0.17392					0
26	Sweden	11	1	0						0										14074.1
26	Sweden	11		0.25					9.55301	0
26	Sweden	11		0.5					9.19651	0
26	Sweden	11		1					7.26129	0
26	Sweden	11		2					5.13997	0
26	Sweden	11		3					4.59291	0
26	Sweden	11		5					2.68515	0
26	Sweden	11		8					1.10239	0
26	Sweden	11		11.99					0.254928	0
26	Sweden	11		12						1										14074.1
26	Sweden	11		23.99					0.314603	0
26	Sweden	11		24						1										14074.1
26	Sweden	11		35.99					0.138322	0
26	Sweden	11		36						1										14074.1
26	Sweden	11		47.99					0.677663	0
26	Sweden	11		48						1										14074.1
26	Sweden	11		59.99					0.246672	0
26	Sweden	11		60						1										14074.1
26	Sweden	11		71.99					0.114293	0
26	Sweden	11		72						1										14074.1
26	Sweden	11		72.25					18.0096	0
26	Sweden	11		72.5					16.428	0
26	Sweden	11		73					11.1999	0
26	Sweden	11		74					6.10936	0
26	Sweden	11		75					3.1062	0
26	Sweden	11		77					1.11406	0
26	Sweden	11		80					0.247194	0
26	Sweden	11		84					0.0723653	1
26	Sweden	11		96					0.00649292	1
27	Sweden	11		0						0				11798
27	Sweden	11		12	1.17091					0
27	Sweden	11		23.99	0.34851					0
27	Sweden	11		24						0				11798
27	Sweden	11		36	1.18505					0
27	Sweden	11		47.99	0.70939					0
27	Sweden	11		48						0				11798
27	Sweden	11		60	1.39336					0
27	Sweden	11		71.99	0.53298					0
27	Sweden	11		72						0				11798
27	Sweden	11		72.25	0.87134					0
27	Sweden	11		72.5	0.9742					0
27	Sweden	11		73	1.15366					0
27	Sweden	11		74	2.11234					0
27	Sweden	11		75	2.22037					0
27	Sweden	11		77	3.01834					0
27	Sweden	11		80	1.88938					0
27	Sweden	11		84	1.36302					0
27	Sweden	11		96	0.51896					0
27	Sweden	11		108	0.19335					0
27	Sweden	11		120	0.07706					0
27	Sweden	11	1	0						0										14074.1
27	Sweden	11		0.25					19.1736	0
27	Sweden	11		0.5					14.6173	0
27	Sweden	11		1					7.97117	0
27	Sweden	11		2					3.78121	0
27	Sweden	11		3					0.946703	0
27	Sweden	11		5					1.11574	0
27	Sweden	11		8					0.373883	0
27	Sweden	11		11.99					0.0899413	0
27	Sweden	11		12						1										14074.1
27	Sweden	11		23.99					0.0528498	0
27	Sweden	11		24						1										14074.1
27	Sweden	11		35.99					0.0379393	1
27	Sweden	11		36						1										14074.1
27	Sweden	11		47.99					0.47393	0
27	Sweden	11		48						1										14074.1
27	Sweden	11		59.99					0.0378597	1
27	Sweden	11		60						1										14074.1
27	Sweden	11		71.99					0.0246767	1
27	Sweden	11		72						1										14074.1
27	Sweden	11		72.25					15.4413	0
27	Sweden	11		72.5					13.6048	0
27	Sweden	11		73					9.87143	0
27	Sweden	11		74					4.41011	0
27	Sweden	11		75					2.39139	0
27	Sweden	11		77					0.93021	0
27	Sweden	11		80					0.296089	0
27	Sweden	11		84					0.114746	0
27	Sweden	11		96					0.0167041	1
28	Sweden	11		0						0				11798
28	Sweden	11		12	0.87283					0
28	Sweden	11		23.99	0.33768					0
28	Sweden	11		24						0				11798
28	Sweden	11		36	1.04965					0
28	Sweden	11		47.99	0.51454					0
28	Sweden	11		48						0				11798
28	Sweden	11		60	0.95612					0
28	Sweden	11		71.99	0.4369					0
28	Sweden	11		72						0				11798
28	Sweden	11		72.25	1.07754					0
28	Sweden	11		72.5	1.23291					0
28	Sweden	11		73	1.61904					0
28	Sweden	11		74	2.43853					0
28	Sweden	11		75	2.77476					0
28	Sweden	11		77	2.64505					0
28	Sweden	11		80	1.13171					0
28	Sweden	11		84	0.7603					0
28	Sweden	11		96	0.39861					0
28	Sweden	11		108	0.26421					0
28	Sweden	11		120	0.15713					0
28	Sweden	11	1	0						0										14074.1
28	Sweden	11		0.25					6.54127	0
28	Sweden	11		0.5					10.4066	0
28	Sweden	11		1					10.4495	0
28	Sweden	11		2					7.03683	0
28	Sweden	11		3					5.58524	0
28	Sweden	11		5					3.07241	0
28	Sweden	11		8					1.23706	0
28	Sweden	11		11.99					0.271845	0
28	Sweden	11		12						1										14074.1
28	Sweden	11		23.99					0.458212	0
28	Sweden	11		24						1										14074.1
28	Sweden	11		35.99					0.253814	0
28	Sweden	11		36						1										14074.1
28	Sweden	11		47.99					0.59167	0
28	Sweden	11		48						1										14074.1
28	Sweden	11		59.99					0.351797	0
28	Sweden	11		60						1										14074.1
28	Sweden	11		71.99					0.284458	0
28	Sweden	11		72						1										14074.1
28	Sweden	11		72.25					15.6678	0
28	Sweden	11		72.5					15.8846	0
28	Sweden	11		73					12.826	0
28	Sweden	11		74					6.02903	0
28	Sweden	11		75					3.48334	0
28	Sweden	11		77					1.50545	0
28	Sweden	11		80					0.497165	0
28	Sweden	11		84					0.166008	0
28	Sweden	11		96					0.00992038	1
29	Sweden	11		0						0				11798
29	Sweden	11		12	0.4445					0
29	Sweden	11		23.99	0.41379					0
29	Sweden	11		24						0				11798
29	Sweden	11		36	1.94819					0
29	Sweden	11		47.99	0.49705					0
29	Sweden	11		48						0				11798
29	Sweden	11		60	0.97606					0
29	Sweden	11		71.99	0.64524					0
29	Sweden	11		72						0				11798
29	Sweden	11		72.25	1.13065					0
29	Sweden	11		72.5	1.24627					0
29	Sweden	11		73	1.48318					0
29	Sweden	11		74	2.39435					0
29	Sweden	11		75	2.4761					0
29	Sweden	11		77	2.94434					0
29	Sweden	11		80	2.87564					0
29	Sweden	11		84	2.03691					0
29	Sweden	11		96	0.71348					0
29	Sweden	11		108	0.24546					0
29	Sweden	11		120	0.17776					0
29	Sweden	11	1	0						0										14074.1
29	Sweden	11		0.25					10.4044	0
29	Sweden	11		0.5					9.74163	0
29	Sweden	11		1					6.63726	0
29	Sweden	11		2					4.3042	0
29	Sweden	11		3					3.41547	0
29	Sweden	11		5					1.99232	0
29	Sweden	11		8					0.718277	0
29	Sweden	11		11.99					0.185087	0
29	Sweden	11		12						1										14074.1
29	Sweden	11		23.99					0.330365	0
29	Sweden	11		24						1										14074.1
29	Sweden	11		35.99					0.123304	0
29	Sweden	11		36						1										14074.1
29	Sweden	11		47.99					0.084414	1
29	Sweden	11		48						1										14074.1
29	Sweden	11		60						1										14074.1
29	Sweden	11		72						1										14074.1
29	Sweden	11		72.25					24.8586	0
29	Sweden	11		72.5					18.858	0
29	Sweden	11		73					9.2608	0
29	Sweden	11		74					3.18431	0
29	Sweden	11		75					1.97226	0
29	Sweden	11		77					0.925642	0
29	Sweden	11		80					0.210744	0
29	Sweden	11		84					0.0554774	1
30	Sweden	11		0						0				11798
30	Sweden	11		12	1.17486					0
30	Sweden	11		23.99	0.35929					0
30	Sweden	11		24						0				11798
30	Sweden	11		36	0.81235					0
30	Sweden	11		47.99	0.32351					0
30	Sweden	11		48						0				11798
30	Sweden	11		60	0.83673					0
30	Sweden	11		71.99	0.24082					0
30	Sweden	11		72						0				11798
30	Sweden	11		72.25	0.48234					0
30	Sweden	11		72.5	0.62412					0
30	Sweden	11		73	0.91693					0
30	Sweden	11		74	1.69708					0
30	Sweden	11		75	1.71707					0
30	Sweden	11		77	2.173					0
30	Sweden	11		80	1.60199					0
30	Sweden	11		84	0.69616					0
30	Sweden	11		96	0.29243					0
30	Sweden	11		108	0.12771					0
30	Sweden	11		120	0.07704					0
30	Sweden	11	1	0						0										14074.1
30	Sweden	11		0.25					12.6333	0
30	Sweden	11		0.5					13.3824	0
30	Sweden	11		1					7.78732	0
30	Sweden	11		2					4.90493	0
30	Sweden	11		3					4.17121	0
30	Sweden	11		5					1.96189	0
30	Sweden	11		8					0.749551	0
30	Sweden	11		11.99					0.215197	0
30	Sweden	11		12						1										14074.1
30	Sweden	11		23.99					0.516562	0
30	Sweden	11		24						1										14074.1
30	Sweden	11		35.99					0.310921	0
30	Sweden	11		36						1										14074.1
30	Sweden	11		47.99					0.218554	0
30	Sweden	11		48						1										14074.1
30	Sweden	11		59.99					0.0882046	0
30	Sweden	11		60						1										14074.1
30	Sweden	11		71.99					0.197903	0
30	Sweden	11		72						1										14074.1
30	Sweden	11		72.25					17.2998	0
30	Sweden	11		72.5					16.4135	0
30	Sweden	11		73					9.72559	0
30	Sweden	11		74					4.32725	0
30	Sweden	11		75					2.57486	0
30	Sweden	11		77					1.16621	0
30	Sweden	11		80					0.337209	0
30	Sweden	11		84					0.107157	0
30	Sweden	11		96					0.00631877	1
31	Sweden	11		0						0				11798
31	Sweden	11		12	0.85476					0
31	Sweden	11		23.99	0.48146					0
31	Sweden	11		24						0				11798
31	Sweden	11		36	1.53615					0
31	Sweden	11		47.99	0.82922					0
31	Sweden	11		48						0				11798
31	Sweden	11		60	1.30885					0
31	Sweden	11		71.99	0.65637					0
31	Sweden	11		72						0				11798
31	Sweden	11		72.25	1.06562					0
31	Sweden	11		72.5	1.26142					0
31	Sweden	11		73	1.52756					0
31	Sweden	11		74	2.08521					0
31	Sweden	11		75	2.9387					0
31	Sweden	11		77	3.26705					0
31	Sweden	11		80	2.52049					0
31	Sweden	11		84	0.17374					0
31	Sweden	11		96	0.50384					0
31	Sweden	11	1	0						0										14074.1
31	Sweden	11		0.25					23.3411	0
31	Sweden	11		0.5					22.2788	0
31	Sweden	11		1					11.4766	0
31	Sweden	11		2					4.30909	0
31	Sweden	11		3					2.24058	0
31	Sweden	11		5					0.69314	0
31	Sweden	11		8					0.148943	0
31	Sweden	11		11.99					0.0369205	1
31	Sweden	11		12						1										14074.1
31	Sweden	11		23.99					0.353718	0
31	Sweden	11		24						1										14074.1
31	Sweden	11		35.99					0.269667	0
31	Sweden	11		36						1										14074.1
31	Sweden	11		47.99					0.402693	0
31	Sweden	11		48						1										14074.1
31	Sweden	11		59.99					0.288347	0
31	Sweden	11		60						1										14074.1
31	Sweden	11		71.99					0.548022	0
31	Sweden	11		72						1										14074.1
31	Sweden	11		72.25					9.33242	0
31	Sweden	11		72.5					11.5948	0
31	Sweden	11		73					9.3197	0
31	Sweden	11		74					5.14235	0
31	Sweden	11		75					4.48595	0
31	Sweden	11		77					1.80214	0
31	Sweden	11		80					0.510298	0
31	Sweden	11		84					0.232388	0
31	Sweden	11		96					0.0282677	1
13	US1	2		0						0	12359.6	0.033	374532
13	US1	2		2				2.587		0
13	US1	2		4				0.26		0
13	US1	2		5.99				0.0744		0
13	US1	2		6						0	12359.6	0.033	374532
13	US1	2		8				1.5669		0
13	US1	2		10				0.3612		0
13	US1	2		11.99				0.0961		0
13	US1	2		12						0				12359.6
13	US1	2		15	0.216					0
13	US1	2		16	0.281					0
13	US1	2		18	0.3364					0
13	US1	2		20	0.3072					0
13	US1	2		24	0.1985					0
14	US1	2		0						0	12359.6	0.033	374532
14	US1	2		2				1.4668		0
14	US1	2		4				0.2674		0
14	US1	2		5.99				0.0989		0
14	US1	2		6						0	12359.6	0.033	374532
14	US1	2		8				2.1609		0
14	US1	2		10				0.4427		0
14	US1	2		11.99						0
14	US1	2		12						0				12359.6
14	US1	2		14	0.0874					0
14	US1	2		15	0.0714					0
14	US1	2		16	0.0663					0
14	US1	2		18	0.1393					0
14	US1	2		20	0.1341					0
14	US1	2		24	0.1502					0
15	US1	2		0						0	12359.6	0.033	374532
15	US1	2		2				0.3946		0
15	US1	2		4				0.0724		0
15	US1	2		5.99				0.0289		0
15	US1	2		6						0	12359.6	0.033	374532
15	US1	2		8				0.5776		0
15	US1	2		10				0.096		0
15	US1	2		11.99				0.0209
15	US1	2		12						0				12359.6
15	US1	2		14	0.0232					0
15	US1	2		15	0.0186					0
15	US1	2		16	0.0386					0
15	US1	2		18	0.073					0
15	US1	2		20	0.0908					0
15	US1	2		24	0.0813					0
16	US1	2		0						0	12359.6	0.033	374532
16	US1	2		2				0.8884		0
16	US1	2		4				0.095		0
16	US1	2		5.99				0.0523		0
16	US1	2		6						0	12359.6	0.033	374532
16	US1	2		8				0.5177		0
16	US1	2		10				0.1007		0
16	US1	2		11.99				0.0565
16	US1	2		12						0				12359.6
16	US1	2		14	0.0815					0
16	US1	2		15	0.1697					0
16	US1	2		16	0.1935					0
16	US1	2		18	0.1638					0
16	US1	2		20	0.1951					0
16	US1	2		24	0.1778					0
17	US1	2		0						0	12359.6	0.033	374532
17	US1	2		2				0.4889		0
17	US1	2		4				0.0971		0
17	US1	2		5.99				0.0417		0
17	US1	2		6						0	12359.6	0.033	374532
17	US1	2		8				0.6151		0
17	US1	2		10				0.0911		0
17	US1	2		11.99				0.0391
17	US1	2		12						0				12359.6
17	US1	2		14	0.041					0
17	US1	2		15	0.0656					0
17	US1	2		16	0.0535					0
17	US1	2		18	0.0621					0
17	US1	2		20	0.0532					0
17	US1	2		24	0.0514					0
18	US1	2		0						0	12359.6	0.033	374532
18	US1	2		2				1.1135		0
18	US1	2		4				0.2983		0
18	US1	2		5.99				0.1023		0
18	US1	2		6						0	12359.6	0.033	374532
18	US1	2		8				0.8419		0
18	US1	2		10				0.2196		0
18	US1	2		11.99				0.1093
18	US1	2		12						0				12359.6
18	US1	2		14	0.1027					0
18	US1	2		15	0.1193					0
18	US1	2		16	0.1187					0
18	US1	2		18	0.1388					0
18	US1	2		20	0.1176					0
18	US1	2		24	0.1875					0
19	US1	2		0						0	12359.6	0.033	374532
19	US1	2		2				1.9188		0
19	US1	2		4				0.2912		0
19	US1	2		5.99				0.123		0
19	US1	2		6						0	12359.6	0.033	374532
19	US1	2		8				1.8236		0
19	US1	2		10				0.4291		0
19	US1	2		11.99				0.1473
19	US1	2		12						0				12359.6
19	US1	2		14	0.1063					0
19	US1	2		15	0.1027					0
19	US1	2		16	0.1035					0
19	US1	2		18	0.1032					0
19	US1	2		20	0.1368					0
19	US1	2		24	0.144					0
32	US2	4		0							12359.6	0.0833
32	US2	4		0.0833333				189.905
32	US2	4		0.166667				118.646
32	US2	4		0.333333				61.6284
32	US2	4		0.5				18.6592
32	US2	4		0.75				14.098
32	US2	4		1				7.708
32	US2	4		1.5				2.97044
32	US2	4		2				1.49096
32	US2	4		4				0.29416
32	US2	4		6				0.12928
33	US2	4		0							12359.6	0.0833
33	US2	4		0.0833333				219.509
33	US2	4		0.166667				145.17
33	US2	4		0.333333				67.858
33	US2	4		0.5				35.5784
33	US2	4		0.75				16.8632
33	US2	4		1				4.82928
33	US2	4		1.5				1.9642
33	US2	4		2				1.01832
33	US2	4		4				0.23044
33	US2	4		6				0.10188
34	US2	4		0							12359.6	0.0833
34	US2	4		0.0833333				159.136
34	US2	4		0.166667				90.5192
34	US2	4		0.333333				46.7652
34	US2	4		0.5				26.1928
34	US2	4		0.75				10.6456
34	US2	4		1				5.56788
34	US2	4		1.5				2.45584
34	US2	4		2				1.29676
34	US2	4		4				0.26616
34	US2	4		6				0.097
35	US2	4		0							12359.6	0.0833
35	US2	4		0.0833333				84.0976
35	US2	4		0.166667				55.3896
35	US2	4		0.333333				29.442
35	US2	4		0.5				16.2032
35	US2	4		0.75				6.2992
35	US2	4		1				4.10096
35	US2	4		1.5				1.66912
35	US2	4		2				0.69756
35	US2	4		4				0.0938
35	US2	4		6				0.02976
36	US2	4		0							12359.6	0.0833
36	US2	4		0.0833333				102.162
36	US2	4		0.166667				72.7032
36	US2	4		0.333333				34.082
36	US2	4		0.5				20.0888
36	US2	4		0.75				9.292
36	US2	4		1				5.76768
36	US2	4		1.5				2.10548
36	US2	4		2				1.02892
36	US2	4		4				0.18816
36	US2	4		6				0.05368
37	US2	4		0							12359.6	0.0833
37	US2	4		0.0833333				115.242
37	US2	4		0.166667				79.5136
37	US2	4		0.333333				39.8712
37	US2	4		0.5				23.59
37	US2	4		0.75				10.5792
37	US2	4		1				6.85848
37	US2	4		1.5				2.36676
37	US2	4		2				1.22216
37	US2	4		4				0.23592
37	US2	4		6				0.08424

## Sheet: History
Object	Timestamp	User	Object Name	Event	Description	Annotation
Penicilline Elodie.Data.all by plt2 with BP=1780 6.Phoenix 6 overall analysis	2021.11.07 09:46:01 UTC	pltoutain	Worksheet	Object Created	Object Created C:\Users\pltoutain\Desktop\Documents\0000000 Elodie phoenix\Penicillin\PLT\all by plt2 with BP=1780.xlsx
Penicilline Elodie.Data.all by plt2 with BP=1780 6.Phoenix 6 overall analysis	2021.11.07 09:46:13 UTC	pltoutain	Phoenix 6 overall analysis	Column Unit Changed	Column at position 4 (Time) unit changed from <none> to h
Penicilline Elodie.Data.all by plt2 with BP=1780 6.Phoenix 6 overall analysis	2021.11.07 09:46:32 UTC	pltoutain	Phoenix 6 overall analysis	Column Unit Changed	Column at position 5 (CobsPROC) unit changed from <none> to ug/mL
Penicilline Elodie.Data.all by plt2 with BP=1780 6.Phoenix 6 overall analysis	2021.11.07 09:46:55 UTC	pltoutain	Phoenix 6 overall analysis	Column Unit Changed	Column at position 7 (CobsBENZA) unit changed from <none> to ug/mL
Penicilline Elodie.Data.all by plt2 with BP=1780 6.Phoenix 6 overall analysis	2021.11.07 09:47:11 UTC	pltoutain	Phoenix 6 overall analysis	Column Unit Changed	Column at position 8 (CobsPENETHAMATE) unit changed from <none> to ug/mL
Penicilline Elodie.Data.all by plt2 with BP=1780 6.Phoenix 6 overall analysis	2021.11.07 09:47:29 UTC	pltoutain	Phoenix 6 overall analysis	Column Unit Changed	Column at position 9 (CobsIV) unit changed from <none> to ug/mL
Penicilline Elodie.Data.all by plt2 with BP=1780 6.Phoenix 6 overall analysis	2021.11.07 09:47:50 UTC	pltoutain	Phoenix 6 overall analysis	Column Unit Changed	Column at position 10 (CobsPENINa) unit changed from <none> to ug/mL
Penicilline Elodie.Data.all by plt2 with BP=1780 6.Phoenix 6 overall analysis	2021.11.07 09:48:07 UTC	pltoutain	Phoenix 6 overall analysis	Column Unit Changed	Column at position 12 (DoseIV) unit changed from <none> to ug/kg
Penicilline Elodie.Data.all by plt2 with BP=1780 6.Phoenix 6 overall analysis	2021.11.07 09:48:30 UTC	pltoutain	Phoenix 6 overall analysis	Column Unit Changed	Column at position 13 (infusion_duration) unit changed from <none> to h
Penicilline Elodie.Data.all by plt2 with BP=1780 6.Phoenix 6 overall analysis	2021.11.07 09:48:54 UTC	pltoutain	Phoenix 6 overall analysis	Column Unit Changed	Column at position 15 (AaPROC_Fr_JP__US_SW) unit changed from <none> to ug/kg
Penicilline Elodie.Data.all by plt2 with BP=1780 6.Phoenix 6 overall analysis	2021.11.07 09:49:22 UTC	pltoutain	Phoenix 6 overall analysis	Column Unit Changed	Column at position 17 (AaBenz_as_PROC) unit changed from <none> to ug/kg
Penicilline Elodie.Data.all by plt2 with BP=1780 6.Phoenix 6 overall analysis	2021.11.07 09:49:43 UTC	pltoutain	Phoenix 6 overall analysis	Column Unit Changed	Column at position 18 (AaBenz_as_Benza) unit changed from <none> to ug/kg
Penicilline Elodie.Data.all by plt2 with BP=1780 6.Phoenix 6 overall analysis	2021.11.07 09:50:07 UTC	pltoutain	Phoenix 6 overall analysis	Column Unit Changed	Column at position 19 (AaPenetham1) unit changed from <none> to ug/kg
Penicilline Elodie.Data.all by plt2 with BP=1780 6.Phoenix 6 overall analysis	2021.11.07 09:50:17 UTC	pltoutain	Phoenix 6 overall analysis	Column Unit Changed	Column at position 20 (AaPenetham2) unit changed from <none> to ug/kg
Penicilline Elodie.Data.all by plt2 with BP=1780 6.Phoenix 6 overall analysis	2021.11.07 09:50:26 UTC	pltoutain	Phoenix 6 overall analysis	Column Unit Changed	Column at position 21 (AaPenetham3) unit changed from <none> to ug/kg
Penicilline Elodie.Data.all by plt2 with BP=1780 6.Phoenix 6 overall analysis	2021.11.07 09:50:35 UTC	pltoutain	Phoenix 6 overall analysis	Column Unit Changed	Column at position 22 (AaPeniNA) unit changed from <none> to ug/kg
Penicilline Elodie.Data.all by plt2 with BP=1780 6.Phoenix 6 overall analysis	2021.11.07 10:05:59 UTC	pltoutain	Phoenix 6 overall analysis	Value changed	D967; changed from Empty to 1
Penicilline Elodie.Data.all by plt2 with BP=1780 6.Phoenix 6 overall analysis	2021.11.07 10:06:12 UTC	pltoutain	Phoenix 6 overall analysis	Cell cleared	The cell D968 was cleared
Penicilline Elodie.Data.all by plt2 with BP=1780 6.Phoenix 6 overall analysis	2021.11.07 15:35:01 UTC	pltoutain	Phoenix 6 overall analysis	Value changed	L698; changed from 0 to 1
Penicilline Elodie.Data.all by plt2 with BP=1780 6.Phoenix 6 overall analysis	2021.11.07 15:35:25 UTC	pltoutain	Phoenix 6 overall analysis	Value changed	L748; changed from 0 to 1
Penicilline Elodie.Data.all by plt2 with BP=1780 6.Phoenix 6 overall analysis	2021.11.07 15:35:40 UTC	pltoutain	Phoenix 6 overall analysis	Value changed	L798; changed from 0 to 1
Penicilline Elodie.Data.all by plt2 with BP=1780 6.Phoenix 6 overall analysis	2021.11.07 15:36:01 UTC	pltoutain	Phoenix 6 overall analysis	Value changed	L848; changed from 0 to 1
Penicilline Elodie.Data.all by plt2 with BP=1780 6.Phoenix 6 overall analysis	2021.11.07 15:36:11 UTC	pltoutain	Phoenix 6 overall analysis	Value changed	L898; changed from 0 to 1
Penicilline Elodie.Data.all by plt2 with BP=1780 6.Phoenix 6 overall analysis	2021.11.07 15:36:26 UTC	pltoutain	Phoenix 6 overall analysis	Value changed	L995; changed from 0 to 1
Penicilline Elodie.Data.all by plt2 with BP=1780 6.Phoenix 6 overall analysis	2021.11.07 15:37:26 UTC	pltoutain	Phoenix 6 overall analysis	Value changed	L832; changed from 0 to 1
Penicilline Elodie.Data.all by plt2 with BP=1780 6.Phoenix 6 overall analysis	2021.11.07 15:37:33 UTC	pltoutain	Phoenix 6 overall analysis	Value changed	L838; changed from 0 to 1
Penicilline Elodie.Data.all by plt2 with BP=1780 6.Phoenix 6 overall analysis	2021.11.07 15:37:39 UTC	pltoutain	Phoenix 6 overall analysis	Value changed	L836; changed from 0 to 1
Penicilline Elodie.Data.all by plt2 with BP=1780 6.Phoenix 6 overall analysis	2021.11.07 15:38:10 UTC	pltoutain	Phoenix 6 overall analysis	Value changed	L1023; changed from 0 to 1
Penicilline Elodie.Data.all by plt2 with BP=1780 6.Phoenix 6 overall analysis	2021.11.08 08:05:14 UTC	pltoutain	Phoenix 6 overall analysis	Value changed	L1043; changed from 0 to 1
Penicilline Elodie.Data.all by plt2 with BP=1780 6.Phoenix 6 overall analysis	2021.11.11 03:35:31 UTC	pltoutain	Phoenix 6 overall analysis	Column removed	Column CobsPROC_SW was removed at position 6
Penicilline Elodie.Data.all by plt2 with BP=1780 6.Phoenix 6 overall analysis	2021.11.11 03:35:56 UTC	pltoutain	Phoenix 6 overall analysis	Column removed	Column AaPROC__SW was removed at position 15
Penicilline Elodie.Data.all by plt2 with BP=1780 6.Phoenix 6 overall analysis	2021.11.11 05:38:10 UTC	pltoutain	Phoenix 6 overall analysis	Value changed	K728; changed from 0 to 1
Penicilline Elodie.Data.all by plt2 with BP=1780 6.Phoenix 6 overall analysis	2021.11.11 05:38:34 UTC	pltoutain	Phoenix 6 overall analysis	Value changed	K797; changed from 0 to 1
Penicilline Elodie.Data.all by plt2 with BP=1780 6.Phoenix 6 overall analysis	2021.11.11 05:39:19 UTC	pltoutain	Phoenix 6 overall analysis	Value changed	K934; changed from 0 to 1
Penicilline Elodie.Data.all by plt2 with BP=1780 6.Phoenix 6 overall analysis	2021.11.11 05:39:27 UTC	pltoutain	Phoenix 6 overall analysis	Value changed	K945; changed from 0 to 1
Penicilline Elodie.Data.all by plt2 with BP=1780 6.Phoenix 6 overall analysis	2022.12.02 07:30:01 UTC	pltoutain	Phoenix 6 overall analysis	Value changed	B1044; changed from US to US1
Penicilline Elodie.Data.all by plt2 with BP=1780 6.Phoenix 6 overall analysis	2022.12.02 07:30:09 UTC	pltoutain	Phoenix 6 overall analysis	Values Pasted	Values pasted from B1044 into B1045:B1147
Penicilline Elodie.Data.all by plt2 with BP=1780 6.Phoenix 6 overall analysis	2022.12.02 07:33:26 UTC	pltoutain	Phoenix 6 overall analysis	Values Pasted	Values pasted into B1148:B1213
Penicilline Elodie.Data.all by plt2 with BP=1780 6.Phoenix 6 overall analysis	2022.12.02 07:33:36 UTC	pltoutain	Phoenix 6 overall analysis	Value changed	C1148; changed from Empty to 4
Penicilline Elodie.Data.all by plt2 with BP=1780 6.Phoenix 6 overall analysis	2022.12.02 07:33:44 UTC	pltoutain	Phoenix 6 overall analysis	Values Pasted	Values pasted from C1148 into C1149:C1213
Penicilline Elodie.Data.all by plt2 with BP=1780 6.Phoenix 6 overall analysis	2022.12.02 07:34:34 UTC	pltoutain	Phoenix 6 overall analysis	Values Pasted	Values pasted into A1148:A1213
Penicilline Elodie.Data.all by plt2 with BP=1780 6.Phoenix 6 overall analysis	2022.12.02 07:36:03 UTC	pltoutain	Phoenix 6 overall analysis	Values Pasted	Values pasted into E1148:E1213
Penicilline Elodie.Data.all by plt2 with BP=1780 6.Phoenix 6 overall analysis	2022.12.02 07:38:06 UTC	pltoutain	Phoenix 6 overall analysis	Values Pasted	Values pasted into I1148:I1212
Penicilline Elodie.Data.all by plt2 with BP=1780 6.Phoenix 6 overall analysis	2022.12.02 07:38:12 UTC	pltoutain	Phoenix 6 overall analysis	Values Pasted	Values pasted into I1149:I1213
Penicilline Elodie.Data.all by plt2 with BP=1780 6.Phoenix 6 overall analysis	2022.12.02 07:38:29 UTC	pltoutain	Phoenix 6 overall analysis	Cell cleared	The cell I1148 was cleared
Penicilline Elodie.Data.all by plt2 with BP=1780 6.Phoenix 6 overall analysis	2022.12.02 07:39:37 UTC	pltoutain	Phoenix 6 overall analysis	Values Pasted	Values pasted into L1148:L1213
Penicilline Elodie.Data.all by plt2 with BP=1780 6.Phoenix 6 overall analysis	2022.12.02 07:40:42 UTC	pltoutain	Phoenix 6 overall analysis	Values Pasted	Values pasted into M1159:M1214
Penicilline Elodie.Data.all by plt2 with BP=1780 6.Phoenix 6 overall analysis	2022.12.02 07:40:56 UTC	pltoutain	Phoenix 6 overall analysis	Values Pasted	Values pasted into M1148:M1213
Penicilline Elodie.Data.all by plt2 with BP=1780 6.Phoenix 6 overall analysis	2022.12.02 07:41:15 UTC	pltoutain	Phoenix 6 overall analysis	Cell cleared	The cell M1214 was cleared
Penicilline Elodie.Data.all by plt2 with BP=1780 6.Phoenix 6 overall analysis	2022.12.03 21:24:46 UTC	pltoutain	Phoenix 6 overall analysis	Value changed	C639; changed from 1 to 31
Penicilline Elodie.Data.all by plt2 with BP=1780 6.Phoenix 6 overall analysis	2022.12.03 21:25:12 UTC	pltoutain	Phoenix 6 overall analysis	Values Pasted	Values pasted from C639 into C640:C1043
Penicilline Elodie.Data.all by plt2 with BP=1780 6.Phoenix 6 overall analysis	2022.12.03 21:33:25 UTC	pltoutain	Phoenix 6 overall analysis	Value changed	C639; changed from 31 to 11
Penicilline Elodie.Data.all by plt2 with BP=1780 6.Phoenix 6 overall analysis	2022.12.03 21:33:45 UTC	pltoutain	Phoenix 6 overall analysis	Values Pasted	Values pasted from C639 into C640:C1043
Penicilline Elodie.Data.all by plt2 with BP=1780 6.Phoenix 6 overall analysis	2022.12.08 02:27:23 UTC	pltoutain	Phoenix 6 overall analysis	Value changed	K679; changed from 0 to 1
Penicilline Elodie.Data.all by plt2 with BP=1780 6.Phoenix 6 overall analysis	2022.12.08 02:27:36 UTC	pltoutain	Phoenix 6 overall analysis	Value changed	K681; changed from 0 to 1
Penicilline Elodie.Data.all by plt2 with BP=1780 6.Phoenix 6 overall analysis	2022.12.08 02:27:41 UTC	pltoutain	Phoenix 6 overall analysis	Value changed	K683; changed from 0 to 1
Penicilline Elodie.Data.all by plt2 with BP=1780 6.Phoenix 6 overall analysis	2022.12.08 02:27:44 UTC	pltoutain	Phoenix 6 overall analysis	Value changed	K685; changed from 0 to 1
Penicilline Elodie.Data.all by plt2 with BP=1780 6.Phoenix 6 overall analysis	2022.12.08 02:27:47 UTC	pltoutain	Phoenix 6 overall analysis	Value changed	K687; changed from 0 to 1
Penicilline Elodie.Data.all by plt2 with BP=1780 6.Phoenix 6 overall analysis	2022.12.08 02:28:01 UTC	pltoutain	Phoenix 6 overall analysis	Value changed	K689; changed from 0 to 1
Penicilline Elodie.Data.all by plt2 with BP=1780 6.Phoenix 6 overall analysis	2022.12.08 02:28:20 UTC	pltoutain	Phoenix 6 overall analysis	Value changed	K702; changed from 0 to 1
Penicilline Elodie.Data.all by plt2 with BP=1780 6.Phoenix 6 overall analysis	2022.12.08 02:28:25 UTC	pltoutain	Phoenix 6 overall analysis	Value changed	K705; changed from 0 to 1
Penicilline Elodie.Data.all by plt2 with BP=1780 6.Phoenix 6 overall analysis	2022.12.08 02:29:32 UTC	pltoutain	Phoenix 6 overall analysis	Value changed	K708; changed from 0 to 1
Penicilline Elodie.Data.all by plt2 with BP=1780 6.Phoenix 6 overall analysis	2022.12.08 02:29:47 UTC	pltoutain	Phoenix 6 overall analysis	Value changed	K729; changed from 0 to 1
Penicilline Elodie.Data.all by plt2 with BP=1780 6.Phoenix 6 overall analysis	2022.12.08 02:29:52 UTC	pltoutain	Phoenix 6 overall analysis	Value changed	K731; changed from 0 to 1
Penicilline Elodie.Data.all by plt2 with BP=1780 6.Phoenix 6 overall analysis	2022.12.08 02:29:54 UTC	pltoutain	Phoenix 6 overall analysis	Value changed	K735; changed from 0 to 1
Penicilline Elodie.Data.all by plt2 with BP=1780 6.Phoenix 6 overall analysis	2022.12.08 02:29:57 UTC	pltoutain	Phoenix 6 overall analysis	Value changed	K737; changed from 0 to 1
Penicilline Elodie.Data.all by plt2 with BP=1780 6.Phoenix 6 overall analysis	2022.12.08 02:30:07 UTC	pltoutain	Phoenix 6 overall analysis	Value changed	K739; changed from 0 to 1
Penicilline Elodie.Data.all by plt2 with BP=1780 6.Phoenix 6 overall analysis	2022.12.08 02:30:33 UTC	pltoutain	Phoenix 6 overall analysis	Value changed	K779; changed from 0 to 1
Penicilline Elodie.Data.all by plt2 with BP=1780 6.Phoenix 6 overall analysis	2022.12.08 02:30:36 UTC	pltoutain	Phoenix 6 overall analysis	Value changed	K781; changed from 0 to 1
Penicilline Elodie.Data.all by plt2 with BP=1780 6.Phoenix 6 overall analysis	2022.12.08 02:30:37 UTC	pltoutain	Phoenix 6 overall analysis	Value changed	K783; changed from 0 to 1
Penicilline Elodie.Data.all by plt2 with BP=1780 6.Phoenix 6 overall analysis	2022.12.08 02:30:39 UTC	pltoutain	Phoenix 6 overall analysis	Value changed	K785; changed from 0 to 1
Penicilline Elodie.Data.all by plt2 with BP=1780 6.Phoenix 6 overall analysis	2022.12.08 02:30:42 UTC	pltoutain	Phoenix 6 overall analysis	Value changed	K787; changed from 0 to 1
Penicilline Elodie.Data.all by plt2 with BP=1780 6.Phoenix 6 overall analysis	2022.12.08 02:31:07 UTC	pltoutain	Phoenix 6 overall analysis	Value changed	K789; changed from 0 to 1
Penicilline Elodie.Data.all by plt2 with BP=1780 6.Phoenix 6 overall analysis	2022.12.08 02:31:10 UTC	pltoutain	Phoenix 6 overall analysis	Value changed	K733; changed from 0 to 1
Penicilline Elodie.Data.all by plt2 with BP=1780 6.Phoenix 6 overall analysis	2022.12.08 02:32:07 UTC	pltoutain	Phoenix 6 overall analysis	Value changed	K829; changed from 0 to 1
Penicilline Elodie.Data.all by plt2 with BP=1780 6.Phoenix 6 overall analysis	2022.12.08 02:32:08 UTC	pltoutain	Phoenix 6 overall analysis	Value changed	K831; changed from 0 to 1
Penicilline Elodie.Data.all by plt2 with BP=1780 6.Phoenix 6 overall analysis	2022.12.08 02:32:11 UTC	pltoutain	Phoenix 6 overall analysis	Value changed	K833; changed from 0 to 1
Penicilline Elodie.Data.all by plt2 with BP=1780 6.Phoenix 6 overall analysis	2022.12.08 02:32:14 UTC	pltoutain	Phoenix 6 overall analysis	Value changed	K835; changed from 0 to 1
Penicilline Elodie.Data.all by plt2 with BP=1780 6.Phoenix 6 overall analysis	2022.12.08 02:32:17 UTC	pltoutain	Phoenix 6 overall analysis	Value changed	K837; changed from 0 to 1
Penicilline Elodie.Data.all by plt2 with BP=1780 6.Phoenix 6 overall analysis	2022.12.08 02:32:25 UTC	pltoutain	Phoenix 6 overall analysis	Value changed	K839; changed from 0 to 1
Penicilline Elodie.Data.all by plt2 with BP=1780 6.Phoenix 6 overall analysis	2022.12.08 02:32:27 UTC	pltoutain	Phoenix 6 overall analysis	Value changed	K879; changed from 0 to 1
Penicilline Elodie.Data.all by plt2 with BP=1780 6.Phoenix 6 overall analysis	2022.12.08 02:32:29 UTC	pltoutain	Phoenix 6 overall analysis	Value changed	K881; changed from 0 to 1
Penicilline Elodie.Data.all by plt2 with BP=1780 6.Phoenix 6 overall analysis	2022.12.08 02:32:33 UTC	pltoutain	Phoenix 6 overall analysis	Value changed	K883; changed from 0 to 1
Penicilline Elodie.Data.all by plt2 with BP=1780 6.Phoenix 6 overall analysis	2022.12.08 02:32:37 UTC	pltoutain	Phoenix 6 overall analysis	Value changed	K885; changed from 0 to 1
Penicilline Elodie.Data.all by plt2 with BP=1780 6.Phoenix 6 overall analysis	2022.12.08 02:32:39 UTC	pltoutain	Phoenix 6 overall analysis	Value changed	K889; changed from 0 to 1
Penicilline Elodie.Data.all by plt2 with BP=1780 6.Phoenix 6 overall analysis	2022.12.08 02:32:44 UTC	pltoutain	Phoenix 6 overall analysis	Value changed	K887; changed from 0 to 1
Penicilline Elodie.Data.all by plt2 with BP=1780 6.Phoenix 6 overall analysis	2022.12.08 02:32:45 UTC	pltoutain	Phoenix 6 overall analysis	Value changed	K929; changed from 0 to 1
Penicilline Elodie.Data.all by plt2 with BP=1780 6.Phoenix 6 overall analysis	2022.12.08 02:32:47 UTC	pltoutain	Phoenix 6 overall analysis	Value changed	K931; changed from 0 to 1
Penicilline Elodie.Data.all by plt2 with BP=1780 6.Phoenix 6 overall analysis	2022.12.08 02:33:00 UTC	pltoutain	Phoenix 6 overall analysis	Value changed	K933; changed from 0 to 1
Penicilline Elodie.Data.all by plt2 with BP=1780 6.Phoenix 6 overall analysis	2022.12.08 02:33:06 UTC	pltoutain	Phoenix 6 overall analysis	Value changed	K935; changed from 0 to 1
Penicilline Elodie.Data.all by plt2 with BP=1780 6.Phoenix 6 overall analysis	2022.12.08 02:33:07 UTC	pltoutain	Phoenix 6 overall analysis	Value changed	K936; changed from 0 to 1
Penicilline Elodie.Data.all by plt2 with BP=1780 6.Phoenix 6 overall analysis	2022.12.08 02:33:18 UTC	pltoutain	Phoenix 6 overall analysis	Value changed	K937; changed from 0 to 1
Penicilline Elodie.Data.all by plt2 with BP=1780 6.Phoenix 6 overall analysis	2022.12.08 02:33:20 UTC	pltoutain	Phoenix 6 overall analysis	Value changed	K976; changed from 0 to 1
Penicilline Elodie.Data.all by plt2 with BP=1780 6.Phoenix 6 overall analysis	2022.12.08 02:33:21 UTC	pltoutain	Phoenix 6 overall analysis	Value changed	K978; changed from 0 to 1
Penicilline Elodie.Data.all by plt2 with BP=1780 6.Phoenix 6 overall analysis	2022.12.08 02:33:23 UTC	pltoutain	Phoenix 6 overall analysis	Value changed	K980; changed from 0 to 1
Penicilline Elodie.Data.all by plt2 with BP=1780 6.Phoenix 6 overall analysis	2022.12.08 02:33:24 UTC	pltoutain	Phoenix 6 overall analysis	Value changed	K982; changed from 0 to 1
Penicilline Elodie.Data.all by plt2 with BP=1780 6.Phoenix 6 overall analysis	2022.12.08 02:33:27 UTC	pltoutain	Phoenix 6 overall analysis	Value changed	K984; changed from 0 to 1
Penicilline Elodie.Data.all by plt2 with BP=1780 6.Phoenix 6 overall analysis	2022.12.08 02:33:36 UTC	pltoutain	Phoenix 6 overall analysis	Value changed	K986; changed from 0 to 1
Penicilline Elodie.Data.all by plt2 with BP=1780 6.Phoenix 6 overall analysis	2022.12.08 02:33:40 UTC	pltoutain	Phoenix 6 overall analysis	Value changed	K1024; changed from 0 to 1
Penicilline Elodie.Data.all by plt2 with BP=1780 6.Phoenix 6 overall analysis	2022.12.08 02:33:41 UTC	pltoutain	Phoenix 6 overall analysis	Value changed	K1026; changed from 0 to 1
Penicilline Elodie.Data.all by plt2 with BP=1780 6.Phoenix 6 overall analysis	2022.12.08 02:33:42 UTC	pltoutain	Phoenix 6 overall analysis	Value changed	K1028; changed from 0 to 1
Penicilline Elodie.Data.all by plt2 with BP=1780 6.Phoenix 6 overall analysis	2022.12.08 02:33:43 UTC	pltoutain	Phoenix 6 overall analysis	Value changed	K1030; changed from 0 to 1
Penicilline Elodie.Data.all by plt2 with BP=1780 6.Phoenix 6 overall analysis	2022.12.08 02:33:44 UTC	pltoutain	Phoenix 6 overall analysis	Value changed	K1032; changed from 0 to 1
Penicilline Elodie.Data.all by plt2 with BP=1780 6.Phoenix 6 overall analysis	2022.12.08 02:34:01 UTC	pltoutain	Phoenix 6 overall analysis	Value changed	K1034; changed from 0 to 1
Penicilline Elodie.Data.all by plt2 with BP=1780 6.Phoenix 6 overall analysis	2022.12.20 15:25:34 UTC	pltoutain	Phoenix 6 overall analysis	Values Pasted	Values pasted from C638 into C639:C648
Penicilline Elodie.Data.all by plt2 with BP=1780 6.Phoenix 6 overall analysis	2022.12.23 03:06:36 UTC	pltoutain	Phoenix 6 overall analysis	Value changed	D679; changed from Empty to 1
Penicilline Elodie.Data.all by plt2 with BP=1780 6.Phoenix 6 overall analysis	2022.12.23 03:06:53 UTC	pltoutain	Phoenix 6 overall analysis	Value changed	D681; changed from Empty to 1
Penicilline Elodie.Data.all by plt2 with BP=1780 6.Phoenix 6 overall analysis	2022.12.23 03:06:55 UTC	pltoutain	Phoenix 6 overall analysis	Value changed	D683; changed from Empty to 1
Penicilline Elodie.Data.all by plt2 with BP=1780 6.Phoenix 6 overall analysis	2022.12.23 03:06:56 UTC	pltoutain	Phoenix 6 overall analysis	Value changed	D685; changed from Empty to 1
Penicilline Elodie.Data.all by plt2 with BP=1780 6.Phoenix 6 overall analysis	2022.12.23 03:06:58 UTC	pltoutain	Phoenix 6 overall analysis	Value changed	D687; changed from Empty to 1
Penicilline Elodie.Data.all by plt2 with BP=1780 6.Phoenix 6 overall analysis	2022.12.23 03:07:00 UTC	pltoutain	Phoenix 6 overall analysis	Value changed	D689; changed from Empty to 1
Penicilline Elodie.Data.all by plt2 with BP=1780 6.Phoenix 6 overall analysis	2022.12.23 03:07:48 UTC	pltoutain	Phoenix 6 overall analysis	Value changed	D729; changed from Empty to 1
Penicilline Elodie.Data.all by plt2 with BP=1780 6.Phoenix 6 overall analysis	2022.12.23 03:07:56 UTC	pltoutain	Phoenix 6 overall analysis	Value changed	D731; changed from Empty to 11
Penicilline Elodie.Data.all by plt2 with BP=1780 6.Phoenix 6 overall analysis	2022.12.23 03:07:58 UTC	pltoutain	Phoenix 6 overall analysis	Value changed	D733; changed from Empty to 1
Penicilline Elodie.Data.all by plt2 with BP=1780 6.Phoenix 6 overall analysis	2022.12.23 03:08:00 UTC	pltoutain	Phoenix 6 overall analysis	Value changed	D731; changed from 11 to 1
Penicilline Elodie.Data.all by plt2 with BP=1780 6.Phoenix 6 overall analysis	2022.12.23 03:08:02 UTC	pltoutain	Phoenix 6 overall analysis	Value changed	D735; changed from Empty to 1
Penicilline Elodie.Data.all by plt2 with BP=1780 6.Phoenix 6 overall analysis	2022.12.23 03:08:04 UTC	pltoutain	Phoenix 6 overall analysis	Value changed	D737; changed from Empty to 1
Penicilline Elodie.Data.all by plt2 with BP=1780 6.Phoenix 6 overall analysis	2022.12.23 03:08:06 UTC	pltoutain	Phoenix 6 overall analysis	Value changed	D739; changed from Empty to 1
Penicilline Elodie.Data.all by plt2 with BP=1780 6.Phoenix 6 overall analysis	2022.12.23 03:08:38 UTC	pltoutain	Phoenix 6 overall analysis	Value changed	D779; changed from Empty to 1
Penicilline Elodie.Data.all by plt2 with BP=1780 6.Phoenix 6 overall analysis	2022.12.23 03:08:40 UTC	pltoutain	Phoenix 6 overall analysis	Value changed	D781; changed from Empty to 1
Penicilline Elodie.Data.all by plt2 with BP=1780 6.Phoenix 6 overall analysis	2022.12.23 03:08:43 UTC	pltoutain	Phoenix 6 overall analysis	Value changed	D783; changed from Empty to 1
Penicilline Elodie.Data.all by plt2 with BP=1780 6.Phoenix 6 overall analysis	2022.12.23 03:08:45 UTC	pltoutain	Phoenix 6 overall analysis	Value changed	D785; changed from Empty to 1
Penicilline Elodie.Data.all by plt2 with BP=1780 6.Phoenix 6 overall analysis	2022.12.23 03:08:46 UTC	pltoutain	Phoenix 6 overall analysis	Value changed	D787; changed from Empty to 1
Penicilline Elodie.Data.all by plt2 with BP=1780 6.Phoenix 6 overall analysis	2022.12.23 03:08:48 UTC	pltoutain	Phoenix 6 overall analysis	Value changed	D789; changed from Empty to 1
Penicilline Elodie.Data.all by plt2 with BP=1780 6.Phoenix 6 overall analysis	2022.12.23 03:09:14 UTC	pltoutain	Phoenix 6 overall analysis	Value changed	D829; changed from Empty to 1
Penicilline Elodie.Data.all by plt2 with BP=1780 6.Phoenix 6 overall analysis	2022.12.23 03:09:17 UTC	pltoutain	Phoenix 6 overall analysis	Value changed	D831; changed from Empty to 1
Penicilline Elodie.Data.all by plt2 with BP=1780 6.Phoenix 6 overall analysis	2022.12.23 03:09:19 UTC	pltoutain	Phoenix 6 overall analysis	Value changed	D833; changed from Empty to 1
Penicilline Elodie.Data.all by plt2 with BP=1780 6.Phoenix 6 overall analysis	2022.12.23 03:09:21 UTC	pltoutain	Phoenix 6 overall analysis	Value changed	D835; changed from Empty to 1
Penicilline Elodie.Data.all by plt2 with BP=1780 6.Phoenix 6 overall analysis	2022.12.23 03:09:23 UTC	pltoutain	Phoenix 6 overall analysis	Value changed	D837; changed from Empty to 1
Penicilline Elodie.Data.all by plt2 with BP=1780 6.Phoenix 6 overall analysis	2022.12.23 03:09:25 UTC	pltoutain	Phoenix 6 overall analysis	Value changed	D839; changed from Empty to 1
Penicilline Elodie.Data.all by plt2 with BP=1780 6.Phoenix 6 overall analysis	2022.12.23 03:09:41 UTC	pltoutain	Phoenix 6 overall analysis	Value changed	D879; changed from Empty to 1
Penicilline Elodie.Data.all by plt2 with BP=1780 6.Phoenix 6 overall analysis	2022.12.23 03:09:43 UTC	pltoutain	Phoenix 6 overall analysis	Value changed	D881; changed from Empty to 1
Penicilline Elodie.Data.all by plt2 with BP=1780 6.Phoenix 6 overall analysis	2022.12.23 03:09:45 UTC	pltoutain	Phoenix 6 overall analysis	Value changed	D883; changed from Empty to 1
Penicilline Elodie.Data.all by plt2 with BP=1780 6.Phoenix 6 overall analysis	2022.12.23 03:09:47 UTC	pltoutain	Phoenix 6 overall analysis	Value changed	D885; changed from Empty to 1
Penicilline Elodie.Data.all by plt2 with BP=1780 6.Phoenix 6 overall analysis	2022.12.23 03:09:51 UTC	pltoutain	Phoenix 6 overall analysis	Value changed	D887; changed from Empty to 1
Penicilline Elodie.Data.all by plt2 with BP=1780 6.Phoenix 6 overall analysis	2022.12.23 03:09:53 UTC	pltoutain	Phoenix 6 overall analysis	Value changed	D889; changed from Empty to 1
Penicilline Elodie.Data.all by plt2 with BP=1780 6.Phoenix 6 overall analysis	2022.12.23 03:10:46 UTC	pltoutain	Phoenix 6 overall analysis	Value changed	D929; changed from Empty to 1
Penicilline Elodie.Data.all by plt2 with BP=1780 6.Phoenix 6 overall analysis	2022.12.23 03:10:52 UTC	pltoutain	Phoenix 6 overall analysis	Value changed	D931; changed from Empty to 1
Penicilline Elodie.Data.all by plt2 with BP=1780 6.Phoenix 6 overall analysis	2022.12.23 03:10:56 UTC	pltoutain	Phoenix 6 overall analysis	Value changed	D933; changed from Empty to 1
Penicilline Elodie.Data.all by plt2 with BP=1780 6.Phoenix 6 overall analysis	2022.12.23 03:11:01 UTC	pltoutain	Phoenix 6 overall analysis	Value changed	D935; changed from Empty to 1
Penicilline Elodie.Data.all by plt2 with BP=1780 6.Phoenix 6 overall analysis	2022.12.23 03:11:14 UTC	pltoutain	Phoenix 6 overall analysis	Value changed	D937; changed from Empty to 1
Penicilline Elodie.Data.all by plt2 with BP=1780 6.Phoenix 6 overall analysis	2022.12.23 03:11:31 UTC	pltoutain	Phoenix 6 overall analysis	Value changed	D976; changed from Empty to 1
Penicilline Elodie.Data.all by plt2 with BP=1780 6.Phoenix 6 overall analysis	2022.12.23 03:11:33 UTC	pltoutain	Phoenix 6 overall analysis	Value changed	D978; changed from Empty to 1
Penicilline Elodie.Data.all by plt2 with BP=1780 6.Phoenix 6 overall analysis	2022.12.23 03:11:35 UTC	pltoutain	Phoenix 6 overall analysis	Value changed	D980; changed from Empty to 1
Penicilline Elodie.Data.all by plt2 with BP=1780 6.Phoenix 6 overall analysis	2022.12.23 03:11:39 UTC	pltoutain	Phoenix 6 overall analysis	Value changed	D982; changed from Empty to 1
Penicilline Elodie.Data.all by plt2 with BP=1780 6.Phoenix 6 overall analysis	2022.12.23 03:11:43 UTC	pltoutain	Phoenix 6 overall analysis	Value changed	D984; changed from Empty to 1
Penicilline Elodie.Data.all by plt2 with BP=1780 6.Phoenix 6 overall analysis	2022.12.23 03:11:50 UTC	pltoutain	Phoenix 6 overall analysis	Value changed	D986; changed from Empty to 1
Penicilline Elodie.Data.all by plt2 with BP=1780 6.Phoenix 6 overall analysis	2022.12.23 03:11:54 UTC	pltoutain	Phoenix 6 overall analysis	Value changed	D1024; changed from Empty to 1
Penicilline Elodie.Data.all by plt2 with BP=1780 6.Phoenix 6 overall analysis	2022.12.23 03:11:56 UTC	pltoutain	Phoenix 6 overall analysis	Value changed	D1026; changed from Empty to 1
Penicilline Elodie.Data.all by plt2 with BP=1780 6.Phoenix 6 overall analysis	2022.12.23 03:11:59 UTC	pltoutain	Phoenix 6 overall analysis	Value changed	D1030; changed from Empty to 1
Penicilline Elodie.Data.all by plt2 with BP=1780 6.Phoenix 6 overall analysis	2022.12.23 03:12:00 UTC	pltoutain	Phoenix 6 overall analysis	Value changed	D1032; changed from Empty to 1
Penicilline Elodie.Data.all by plt2 with BP=1780 6.Phoenix 6 overall analysis	2022.12.23 03:12:03 UTC	pltoutain	Phoenix 6 overall analysis	Value changed	D1034; changed from Empty to 1
Penicilline Elodie.Data.all by plt2 with BP=1780 6.Phoenix 6 overall analysis	2022.12.23 03:12:08 UTC	pltoutain	Phoenix 6 overall analysis	Value changed	D1028; changed from Empty to 1
Penicilline Elodie.Data.all by plt2 with BP=1780 6.Phoenix 6 overall analysis	2022.12.23 06:47:30 UTC	pltoutain	Phoenix 6 overall analysis	Cell cleared	The cell D679 was cleared
Penicilline Elodie.Data.all by plt2 with BP=1780 6.Phoenix 6 overall analysis	2022.12.23 06:47:30 UTC	pltoutain	Phoenix 6 overall analysis	Cell cleared	The cell D681 was cleared
Penicilline Elodie.Data.all by plt2 with BP=1780 6.Phoenix 6 overall analysis	2022.12.23 06:47:32 UTC	pltoutain	Phoenix 6 overall analysis	Cell cleared	The cell D683 was cleared
Penicilline Elodie.Data.all by plt2 with BP=1780 6.Phoenix 6 overall analysis	2022.12.23 06:47:33 UTC	pltoutain	Phoenix 6 overall analysis	Cell cleared	The cell D685 was cleared
Penicilline Elodie.Data.all by plt2 with BP=1780 6.Phoenix 6 overall analysis	2022.12.23 06:47:34 UTC	pltoutain	Phoenix 6 overall analysis	Cell cleared	The cell D687 was cleared
Penicilline Elodie.Data.all by plt2 with BP=1780 6.Phoenix 6 overall analysis	2022.12.23 06:47:38 UTC	pltoutain	Phoenix 6 overall analysis	Cell cleared	The cell D689 was cleared
Penicilline Elodie.Data.all by plt2 with BP=1780 6.Phoenix 6 overall analysis	2022.12.23 06:47:39 UTC	pltoutain	Phoenix 6 overall analysis	Cell cleared	The cell D729 was cleared
Penicilline Elodie.Data.all by plt2 with BP=1780 6.Phoenix 6 overall analysis	2022.12.23 06:47:40 UTC	pltoutain	Phoenix 6 overall analysis	Cell cleared	The cell D731 was cleared
Penicilline Elodie.Data.all by plt2 with BP=1780 6.Phoenix 6 overall analysis	2022.12.23 06:47:42 UTC	pltoutain	Phoenix 6 overall analysis	Cell cleared	The cell D733 was cleared
Penicilline Elodie.Data.all by plt2 with BP=1780 6.Phoenix 6 overall analysis	2022.12.23 06:47:43 UTC	pltoutain	Phoenix 6 overall analysis	Cell cleared	The cell D735 was cleared
Penicilline Elodie.Data.all by plt2 with BP=1780 6.Phoenix 6 overall analysis	2022.12.23 06:47:45 UTC	pltoutain	Phoenix 6 overall analysis	Cell cleared	The cell D737 was cleared
Penicilline Elodie.Data.all by plt2 with BP=1780 6.Phoenix 6 overall analysis	2022.12.23 06:47:47 UTC	pltoutain	Phoenix 6 overall analysis	Cell cleared	The cell D739 was cleared
Penicilline Elodie.Data.all by plt2 with BP=1780 6.Phoenix 6 overall analysis	2022.12.23 06:47:48 UTC	pltoutain	Phoenix 6 overall analysis	Cell cleared	The cell D779 was cleared
Penicilline Elodie.Data.all by plt2 with BP=1780 6.Phoenix 6 overall analysis	2022.12.23 06:47:49 UTC	pltoutain	Phoenix 6 overall analysis	Cell cleared	The cell D781 was cleared
Penicilline Elodie.Data.all by plt2 with BP=1780 6.Phoenix 6 overall analysis	2022.12.23 06:47:50 UTC	pltoutain	Phoenix 6 overall analysis	Cell cleared	The cell D783 was cleared
Penicilline Elodie.Data.all by plt2 with BP=1780 6.Phoenix 6 overall analysis	2022.12.23 06:47:51 UTC	pltoutain	Phoenix 6 overall analysis	Cell cleared	The cell D785 was cleared
Penicilline Elodie.Data.all by plt2 with BP=1780 6.Phoenix 6 overall analysis	2022.12.23 06:47:52 UTC	pltoutain	Phoenix 6 overall analysis	Cell cleared	The cell D787 was cleared
Penicilline Elodie.Data.all by plt2 with BP=1780 6.Phoenix 6 overall analysis	2022.12.23 06:47:55 UTC	pltoutain	Phoenix 6 overall analysis	Cell cleared	The cell D789 was cleared
Penicilline Elodie.Data.all by plt2 with BP=1780 6.Phoenix 6 overall analysis	2022.12.23 06:47:56 UTC	pltoutain	Phoenix 6 overall analysis	Cell cleared	The cell D829 was cleared
Penicilline Elodie.Data.all by plt2 with BP=1780 6.Phoenix 6 overall analysis	2022.12.23 06:47:56 UTC	pltoutain	Phoenix 6 overall analysis	Cell cleared	The cell D831 was cleared
Penicilline Elodie.Data.all by plt2 with BP=1780 6.Phoenix 6 overall analysis	2022.12.23 06:47:57 UTC	pltoutain	Phoenix 6 overall analysis	Cell cleared	The cell D833 was cleared
Penicilline Elodie.Data.all by plt2 with BP=1780 6.Phoenix 6 overall analysis	2022.12.23 06:47:58 UTC	pltoutain	Phoenix 6 overall analysis	Cell cleared	The cell D835 was cleared
Penicilline Elodie.Data.all by plt2 with BP=1780 6.Phoenix 6 overall analysis	2022.12.23 06:47:59 UTC	pltoutain	Phoenix 6 overall analysis	Cell cleared	The cell D837 was cleared
Penicilline Elodie.Data.all by plt2 with BP=1780 6.Phoenix 6 overall analysis	2022.12.23 06:48:02 UTC	pltoutain	Phoenix 6 overall analysis	Cell cleared	The cell D839 was cleared
Penicilline Elodie.Data.all by plt2 with BP=1780 6.Phoenix 6 overall analysis	2022.12.23 06:48:03 UTC	pltoutain	Phoenix 6 overall analysis	Cell cleared	The cell D879 was cleared
Penicilline Elodie.Data.all by plt2 with BP=1780 6.Phoenix 6 overall analysis	2022.12.23 06:48:04 UTC	pltoutain	Phoenix 6 overall analysis	Cell cleared	The cell D881 was cleared
Penicilline Elodie.Data.all by plt2 with BP=1780 6.Phoenix 6 overall analysis	2022.12.23 06:48:05 UTC	pltoutain	Phoenix 6 overall analysis	Cell cleared	The cell D883 was cleared
Penicilline Elodie.Data.all by plt2 with BP=1780 6.Phoenix 6 overall analysis	2022.12.23 06:48:06 UTC	pltoutain	Phoenix 6 overall analysis	Cell cleared	The cell D885 was cleared
Penicilline Elodie.Data.all by plt2 with BP=1780 6.Phoenix 6 overall analysis	2022.12.23 06:48:07 UTC	pltoutain	Phoenix 6 overall analysis	Cell cleared	The cell D887 was cleared
Penicilline Elodie.Data.all by plt2 with BP=1780 6.Phoenix 6 overall analysis	2022.12.23 06:48:10 UTC	pltoutain	Phoenix 6 overall analysis	Cell cleared	The cell D889 was cleared
Penicilline Elodie.Data.all by plt2 with BP=1780 6.Phoenix 6 overall analysis	2022.12.23 06:48:11 UTC	pltoutain	Phoenix 6 overall analysis	Cell cleared	The cell D929 was cleared
Penicilline Elodie.Data.all by plt2 with BP=1780 6.Phoenix 6 overall analysis	2022.12.23 06:48:12 UTC	pltoutain	Phoenix 6 overall analysis	Cell cleared	The cell D931 was cleared
Penicilline Elodie.Data.all by plt2 with BP=1780 6.Phoenix 6 overall analysis	2022.12.23 06:48:14 UTC	pltoutain	Phoenix 6 overall analysis	Cell cleared	The cell D933 was cleared
Penicilline Elodie.Data.all by plt2 with BP=1780 6.Phoenix 6 overall analysis	2022.12.23 06:48:17 UTC	pltoutain	Phoenix 6 overall analysis	Cell cleared	The cell D935 was cleared
Penicilline Elodie.Data.all by plt2 with BP=1780 6.Phoenix 6 overall analysis	2022.12.23 06:48:22 UTC	pltoutain	Phoenix 6 overall analysis	Cell cleared	The cell D937 was cleared
Penicilline Elodie.Data.all by plt2 with BP=1780 6.Phoenix 6 overall analysis	2022.12.23 06:48:23 UTC	pltoutain	Phoenix 6 overall analysis	Cell cleared	The cell D976 was cleared
Penicilline Elodie.Data.all by plt2 with BP=1780 6.Phoenix 6 overall analysis	2022.12.23 06:48:23 UTC	pltoutain	Phoenix 6 overall analysis	Cell cleared	The cell D978 was cleared
Penicilline Elodie.Data.all by plt2 with BP=1780 6.Phoenix 6 overall analysis	2022.12.23 06:48:24 UTC	pltoutain	Phoenix 6 overall analysis	Cell cleared	The cell D980 was cleared
Penicilline Elodie.Data.all by plt2 with BP=1780 6.Phoenix 6 overall analysis	2022.12.23 06:48:25 UTC	pltoutain	Phoenix 6 overall analysis	Cell cleared	The cell D982 was cleared
Penicilline Elodie.Data.all by plt2 with BP=1780 6.Phoenix 6 overall analysis	2022.12.23 06:48:26 UTC	pltoutain	Phoenix 6 overall analysis	Cell cleared	The cell D984 was cleared
Penicilline Elodie.Data.all by plt2 with BP=1780 6.Phoenix 6 overall analysis	2022.12.23 06:48:35 UTC	pltoutain	Phoenix 6 overall analysis	Cell cleared	The cell D986 was cleared
Penicilline Elodie.Data.all by plt2 with BP=1780 6.Phoenix 6 overall analysis	2022.12.23 06:48:44 UTC	pltoutain	Phoenix 6 overall analysis	Cell cleared	The cell D1024 was cleared
Penicilline Elodie.Data.all by plt2 with BP=1780 6.Phoenix 6 overall analysis	2022.12.23 06:48:46 UTC	pltoutain	Phoenix 6 overall analysis	Cell cleared	The cell D1026 was cleared
Penicilline Elodie.Data.all by plt2 with BP=1780 6.Phoenix 6 overall analysis	2022.12.23 06:48:47 UTC	pltoutain	Phoenix 6 overall analysis	Cell cleared	The cell D1028 was cleared
Penicilline Elodie.Data.all by plt2 with BP=1780 6.Phoenix 6 overall analysis	2022.12.23 06:48:48 UTC	pltoutain	Phoenix 6 overall analysis	Cell cleared	The cell D1030 was cleared
Penicilline Elodie.Data.all by plt2 with BP=1780 6.Phoenix 6 overall analysis	2022.12.23 06:48:50 UTC	pltoutain	Phoenix 6 overall analysis	Cell cleared	The cell D1032 was cleared
Penicilline Elodie.Data.all by plt2 with BP=1780 6.Phoenix 6 overall analysis	2022.12.23 06:50:58 UTC	pltoutain	Phoenix 6 overall analysis	Cell cleared	The cell D1034 was cleared
Penicilline Elodie.Data.all by plt2 with BP=1780 6.Phoenix 6 overall analysis	2023.01.15 20:56:25 UTC	pltoutain	Phoenix 6 overall analysis	Value changed	A1080; changed from 16 to 15
